# Supplementary material for: A novel anoikis-related gene signature predicts prognosis in patients with head and neck squamous cell carcinoma and reveals immune infiltration
Source: Front Genet. 2022 Aug 26;13:984273. doi: 10.3389/fgene.2022.984273 (PMC9459093; doi:10.3389/fgene.2022.984273)
Supplement: Supplementary file 1 [file Table2.XLSX]

## Sheet: Sheet1
Drug	Risk		P-value
	high	low
Vinorelbine		+	2.1e-07
Temsirolimus	+		5.1e-05
Pazopanib	+		1.7e-08
Sunitinib	+		0.00018
Metformin		+	0.00018
Gemcitabine	+		1.1e-07
Dasatinib	+		3.3e-07
"+" means "higer sensetive", compared with another one.
