# Supplementary material for: A novel anoikis-related gene signature predicts prognosis in patients with head and neck squamous cell carcinoma and reveals immune infiltration
Source: Front Genet. 2022 Aug 26;13:984273. doi: 10.3389/fgene.2022.984273 (PMC9459093; doi:10.3389/fgene.2022.984273)
Supplement: Supplementary file 2 [file Table3.XLSX]

## Sheet: S1
id	HR	HR.95L	HR.95H	pvalue	km		uniCox
VEGFA	1.1412	1.00027	1.30199	0.0495318	0.0251848
TNFRSF1A	1.27609	1.00399	1.62194	0.0463194	0.00228974
AKT1	1.23766	1.00417	1.52545	0.0456125	0.00869271
CALR	1.27918	1.00726	1.62452	0.043459	0.00249786
CEACAM6	0.939783	0.885311	0.997607	0.0414897	0.00438171
PAK3	0.744102	0.561011	0.986947	0.0402531	0.0384241
ITGA6	1.11932	1.0052	1.24639	0.0399261	0.00191793
SIRPA	1.1469	1.00701	1.30623	0.0389093	0.00899975
PTPN11	1.20513	1.00986	1.43815	0.0385748	0.00196061
PHLDA2	1.16729	1.00836	1.35126	0.0383147	0.00112412
CRYAB	1.07711	1.00444	1.15503	0.0371222	0.00133909
MNX1	1.37864	1.02012	1.86316	0.0366533	0.00433079
NRP1	1.15372	1.00916	1.31898	0.0363037	0.0152557
BAG1	0.816527	0.676021	0.986236	0.0353941	0.000329749
TWIST1	1.12868	1.00855	1.26313	0.0350174	0.00256888
SLCO1B3	1.11478	1.0084	1.23238	0.0337165	0.0069834
CDH2	1.12872	1.00976	1.2617	0.0331047	0.00148213
PLK1	1.2099	1.01911	1.43641	0.0295454	0.0177967
NQO1	1.10222	1.01043	1.20235	0.0282467	0.00439855
SERPINA1	1.11511	1.01181	1.22895	0.0280413	0.000132972
EEF2K	0.823377	0.693627	0.977398	0.0263331	0.00217286
LAMC2	1.09139	1.01047	1.17878	0.0260751	0.0119844
ITGA3	1.14035	1.01908	1.27605	0.0220562	2.19e-05
PIK3R3	0.853882	0.745886	0.977515	0.0220447	0.00274637
PIK3R2	0.395946	0.17929	0.874411	0.0219076	0.00196375
BCL2	0.851007	0.742149	0.975831	0.020871	0.0162848
LAMB3	1.14071	1.02054	1.27503	0.0204552	0.0018351
TSC2	0.768777	0.616498	0.95867	0.0195576	0.000491276
MET	1.1591	1.02612	1.30932	0.0175643	0.000159653
IKZF3	0.866601	0.771703	0.973169	0.0155381	0.00117183
CAV1	1.11372	1.02187	1.21383	0.0141844	0.00255976
CD151	1.23394	1.04348	1.45916	0.0139904	0.00129112
CEACAM1	0.883439	0.801349	0.973939	0.0127507	0.000158158
EZH2	0.821307	0.704961	0.956854	0.0115415	0.000415987
PTRH2	1.35752	1.07253	1.71825	0.0110118	0.00535951
HTRA1	1.14252	1.03101	1.26609	0.010994	0.000698177
PRKCA	1.20471	1.04673	1.38653	0.00941106	0.000650296
CEACAM5	0.93067	0.88188	0.982159	0.008917	0.00196334
FASLG	0.824446	0.7135	0.952644	0.00884816	0.0011589
BCAR1	1.30723	1.07209	1.59393	0.00809613	0.000957744
CTTN	1.15019	1.03708	1.27564	0.00806711	0.000171898
MAP2K1	1.36384	1.085	1.71434	0.00783767	0.00102228
SHC1	1.244	1.0608	1.45884	0.00722805	0.00171201
ITGB3	1.24577	1.06459	1.45779	0.00613558	0.00476556
TSG101	1.48362	1.12382	1.95861	0.00537439	0.000429003
LGALS1	1.16446	1.04817	1.29366	0.00456404	0.000348309
TAGLN	1.14424	1.0431	1.25518	0.00432262	3.98e-05
FADD	1.15405	1.04741	1.27155	0.0037755	0.00311192
ERBB2	0.774885	0.655024	0.916679	0.00293306	0.000535423
PLAUR	1.24638	1.07862	1.44024	0.00282562	5.29e-05
KL	0.657546	0.50259	0.860276	0.00223117	5.55e-05
TIMP1	1.18743	1.0646	1.32443	0.00204491	0.000150914
CDKN2A	0.913329	0.862265	0.967418	0.00201242	2.68e-05
BNIP3	1.22557	1.07809	1.39323	0.00187479	6.94e-05
LTF	0.920567	0.874537	0.969019	0.00156451	0.00020144
ANXA5	1.33996	1.12264	1.59934	0.00118977	5.04e-05
BAK1	1.35552	1.13214	1.62296	0.000930079	5.73e-05
SDCBP	1.40571	1.15097	1.71683	0.0008429	0.00104257
MTDH	1.43379	1.16096	1.77074	0.000820404	4.83e-05
FN1	1.12709	1.05084	1.20887	0.000815208	1.91e-05
CD63	1.42486	1.16509	1.74255	0.000564958	9.28e-05
EPHB6	0.832698	0.751379	0.922817	0.000479394	0.000360307
PRDX4	1.42373	1.17095	1.73108	0.000396466	0.000446665
TNFRSF12A	1.23885	1.10294	1.39151	0.000303306	6.93e-05
CYCS	1.57033	1.23281	2.00027	0.000257089	0.000363806
SPINK1	1.28074	1.1248	1.45828	0.000187333	5.08e-05
CCR7	0.818893	0.740297	0.905833	0.000104006	1.22e-05
PLAU	1.23312	1.11429	1.36463	5.05e-05	0.000158843
ITGA5	1.26182	1.14296	1.39303	4.08e-06	5.59e-06
