# Supplementary material for: A novel anoikis-related gene signature predicts prognosis in patients with head and neck squamous cell carcinoma and reveals immune infiltration
Source: Front Genet. 2022 Aug 26;13:984273. doi: 10.3389/fgene.2022.984273 (PMC9459093; doi:10.3389/fgene.2022.984273)
Supplement: Supplementary file 4 [file Table1.XLSX]

## Sheet: Sheet1
id	coef
IKZF3	0.36777
BAK1	0.495662
MTDH	0.5474
FN1	0.326241
PRDX4	0.422299
ERBB2	-0.450441
LTF	-0.157171
